# Supplementary material for: Evolution Analysis of the Aux/IAA Gene Family in Plants Shows Dual Origins and Variable Nuclear Localization Signals
Source: Int J Mol Sci. 2017 Oct 8;18(10):2107. doi: 10.3390/ijms18102107 (PMC5666789; doi:10.3390/ijms18102107)
Supplement: Supplementary file 1 [file ijms-18-02107-s001.zip]

Archive with 2 entries (2 files):
- Supplimentary Figures.docx
- Table S1.xlsx
