# Supplementary material for: Evolution Analysis of the Aux/IAA Gene Family in Plants Shows Dual Origins and Variable Nuclear Localization Signals
Source: Int J Mol Sci. 2017 Oct 8;18(10):2107. doi: 10.3390/ijms18102107 (PMC5666789; doi:10.3390/ijms18102107)
Supplement: Supplementary file 1 [file ijms-18-02107-s001.zip › Table S1.xlsx]

## Sheet: Sheet1
Organism	Gene ID	Homologues	e-value	protein length	Aux/IAA domain			Domain I	Domain II	Domain III	Domain IV
					start	end	e-value	motif 5	motif 3	motif 2	motif 1	motif 4
Amborella trichopoda	AmTr_00002.512	IAA16	2e-102	238	11	228	8.68678e-113	yes	yes	yes	yes	yes
Amborella trichopoda	AmTr_00002.514	IAA4	2e-70	205	15	196	4.65355e-86	yes	yes	yes	yes	yes
Amborella trichopoda	AmTr_00019.282	IAA33	3e-48	161	29	149	6.42017e-11	no	no	yes	yes	no
Amborella trichopoda	AmTr_00039.160	IAA13	2e-50	183	28	169	5.81095e-68	no	no	yes	yes	yes
Amborella trichopoda	AmTr_00044.245	IAA32	1e-23	190	92	190	8.91621e-19	no	no	yes	no	no
Amborella trichopoda	AmTr_00045.141	IAA31	1e-40	172	38	172	1.29105e-45	yes	yes	yes	yes	no
Amborella trichopoda	AmTr_00056.118	IAA26	4e-59	358	159	339	4.151e-77	yes	yes	yes	yes	yes
Amborella trichopoda	AmTr_00061.52	IAA28	8e-12	142	44	120	1.31956e-07	no	no	yes	yes	no
Amborella trichopoda	AmTr_00061.54	IAA13	9e-12	116	24	99	1.60299e-11	no	no	yes	yes	no
Amborella trichopoda	AmTr_00061.55	IAA28	2e-13	126	28	104	1.18174e-06	no	no	yes	yes	no
Amborella trichopoda	AmTr_00061.57	IAA13	2e-12	118	29	101	1.14421e-08	no	no	yes	yes	no
Amborella trichopoda	AmTr_00109.120	IAA27	5e-106	347	161	337	2.30014e-115	yes	yes	yes	yes	yes
Amborella trichopoda	AmTr_00122.6	IAA4	3e-53	252	68	252	2.70403e-57	yes	yes	yes	yes	no
Amborella trichopoda	AmTr_00122.5	IAA16	2e-47	171	6	160	2.70737e-68	yes	yes	yes	yes	yes
Amborella trichopoda	AmTr_00184.12	IAA9	2e-121	393	208	383	1.70938e-114	yes	yes	yes	yes	yes
Amborella trichopoda	AmTr_00200.14	IAA5	2e-22	181	93	181	2.862e-33	no	yes	yes	yes	no
Arabidopsis thaliana	AT1G04100.1	na	na	261	42	256	9.13628e-64	no	yes	yes	yes	yes
Arabidopsis thaliana	AT1G04240.1	na	na	189	9	186	4.92685e-77	yes	yes	yes	yes	yes
Arabidopsis thaliana	AT1G04250.1	na	na	229	11	219	4.34195e-97	yes	yes	yes	yes	yes
Arabidopsis thaliana	AT1G04550.2	na	na	239	68	225	6.00314e-64	no	yes	yes	yes	yes
Arabidopsis thaliana	AT1G15050.1	na	na	185	94	182	4.45912e-22	no	no	no	yes	yes
Arabidopsis thaliana	AT1G15580.1	na	na	163	13	159	3.83497e-63	yes	yes	yes	yes	yes
Arabidopsis thaliana	AT1G51950.1	na	na	267	41	250	3.95826e-72	yes	yes	yes	yes	yes
Arabidopsis thaliana	AT1G52830.1	na	na	189	11	183	6.40203e-58	yes	yes	yes	yes	yes
Arabidopsis thaliana	AT1G80390.1	na	na	179	19	179	6.73712e-53	yes	yes	yes	yes	yes
Arabidopsis thaliana	AT2G01200.2	na	na	191	89	187	9.25603e-22	no	no	yes	yes	yes
Arabidopsis thaliana	AT2G22670.4	na	na	338	68	326	8.41928e-114	yes	yes	yes	yes	yes
Arabidopsis thaliana	AT2G33310.2	na	na	247	72	232	1.52173e-70	no	yes	yes	yes	yes
Arabidopsis thaliana	AT2G46990.1	na	na	175	80	168	8.97755e-34	yes	no	yes	yes	no
Arabidopsis thaliana	AT3G04730.1	na	na	236	6	226	1.10598e-107	yes	yes	yes	yes	yes
Arabidopsis thaliana	AT3G15540.1	na	na	197	11	187	1.19129e-59	yes	yes	yes	yes	yes
Arabidopsis thaliana	AT3G16500.1	na	na	269	37	252	4.42427e-77	yes	yes	yes	yes	yes
Arabidopsis thaliana	AT3G17600.1	na	na	158	48	154	2.13171e-35	yes	no	yes	yes	no
Arabidopsis thaliana	AT3G23030.1	na	na	174	14	167	5.6747e-72	yes	yes	yes	yes	yes
Arabidopsis thaliana	AT3G23050.1	na	na	243	10	232	2.08304e-104	yes	yes	yes	yes	yes
Arabidopsis thaliana	AT3G62100.1	na	na	172	78	166	1.96964e-34	yes	no	yes	yes	no
Arabidopsis thaliana	AT4G14550.1	na	na	228	5	218	7.94003e-108	yes	yes	yes	yes	yes
Arabidopsis thaliana	AT4G14560.1	na	na	168	12	164	6.75807e-65	yes	yes	yes	yes	yes
Arabidopsis thaliana	AT4G28640.2	na	na	302	33	240	8.85537e-70	no	yes	yes	yes	yes
Arabidopsis thaliana	AT4G29080.1	na	na	305	42	295	7.27811e-116	yes	yes	yes	yes	yes
Arabidopsis thaliana	AT4G32280.1	na	na	251	93	240	1.34533e-23	no	no	yes	yes	no
Arabidopsis thaliana	AT5G25890.1	na	na	175	7	169	1.01923e-55	yes	yes	yes	yes	yes
Arabidopsis thaliana	AT5G43700.1	na	na	186	15	182	3.74401e-78	yes	yes	yes	yes	yes
Arabidopsis thaliana	AT5G57420.1	na	na	171	93	158	2.26076e-09	no	no	yes	yes	no
Arabidopsis thaliana	AT5G65670.1	na	na	338	65	325	1.26487e-105	yes	yes	yes	yes	yes
Brachypodium distachyon	Bradi1g05410.1	IAA3	1e-43	168	7	167	2.28828e-56	yes	yes	yes	yes	no
Brachypodium distachyon	Bradi1g09090.1	IAA14	7e-69	223	10	213	2.34946e-86	yes	yes	yes	yes	yes
Brachypodium distachyon	Bradi1g14230.1	IAA3	1e-47	223	9	221	3.94221e-67	yes	yes	yes	yes	yes
Brachypodium distachyon	Bradi1g14240.2	IAA17	2e-58	303	9	211	4.44331e-76	yes	yes	yes	yes	yes
Brachypodium distachyon	Bradi1g36930.1	IAA14	1e-46	181	20	176	1.87284e-67	yes	yes	yes	yes	yes
Brachypodium distachyon	Bradi1g55370.1	IAA3	1e-42	179	6	178	6.27903e-59	yes	yes	yes	yes	no
Brachypodium distachyon	Bradi2g04910.1	IAA17	7e-51	200	24	196	3.80846e-68	yes	yes	yes	yes	yes
Brachypodium distachyon	Bradi2g05650.1	IAA18	2e-51	239	15	220	4.50953e-59	yes	yes	yes	yes	yes
Brachypodium distachyon	Bradi2g07770.1	IAA27	2e-66	241	27	231	2.75039e-96	yes	yes	yes	yes	yes
Brachypodium distachyon	Bradi2g11120.1	IAA31	4e-30	194	78	191	2.19452e-24	yes	no	yes	yes	no
Brachypodium distachyon	Bradi2g16850.1	IAA8	6e-62	269	43	268	9.40802e-104	yes	yes	yes	yes	yes
Brachypodium distachyon	Bradi2g19367.11	IAA26	4e-52	341	126	326	1.35415e-75	yes	yes	yes	yes	yes
Brachypodium distachyon	Bradi2g31820.1	IAA27	2e-76	241	25	231	3.81616e-105	yes	yes	yes	yes	yes
Brachypodium distachyon	Bradi2g33417.1	IAA26	7e-53	239	19	222	1.01493e-69	yes	yes	yes	yes	yes
Brachypodium distachyon	Bradi2g34030.1	IAA17	2e-52	201	23	197	2.47683e-71	yes	yes	yes	yes	yes
Brachypodium distachyon	Bradi2g46420.1	IAA27	2e-61	271	44	261	8.47437e-99	yes	yes	yes	yes	yes
Brachypodium distachyon	Bradi2g49420.1	IAA26	5e-53	346	170	332	2.78856e-78	yes	yes	yes	yes	yes
Brachypodium distachyon	Bradi3g08667.1	IAA18	3e-60	274	36	259	7.90402e-70	yes	yes	yes	yes	yes
Brachypodium distachyon	Bradi3g13370.3	IAA18	7e-34	260	106	252	2.50963e-45	no	yes	yes	yes	no
Brachypodium distachyon	Bradi3g54610.1	IAA2	1e-26	174	2	173	1.70001e-27	no	no	yes	yes	no
Brachypodium distachyon	Bradi3g55410.1	IAA13	4e-53	281	112	264	2.53134e-74	no	yes	yes	yes	yes
Brachypodium distachyon	Bradi4g02580.1	IAA3	2e-56	205	11	200	1.23294e-69	yes	yes	yes	yes	yes
Brachypodium distachyon	Bradi4g02600.1	IAA16	4e-94	249	10	239	4.08318e-106	yes	yes	yes	yes	yes
Brachypodium distachyon	Bradi4g22050.1	IAA12	1e-16	220	8	109	5.29266e-21	no	no	yes	yes	no
Brachypodium distachyon	Bradi4g22060.1	IAA18	3e-25	362	177	341	3.1486e-28	no	yes	yes	yes	no
Brachypodium distachyon	Bradi4g35960.1	IAA3	1e-32	140	44	136	1.21053e-43	yes	no	yes	yes	yes
Brachypodium distachyon	Bradi5g24380.1	IAA33	1e-40	187	83	171	3.38813e-06	no	no	no	yes	no
Glycine max	Glyma.01G019400.1	IAA9	3e-149	359	75	349	2.42953e-116	yes	yes	yes	yes	yes
Glycine max	Glyma.01G039300.1	IAA27	1e-60	161	23	161	1.47763e-83	no	yes	yes	no	no
Glycine max	Glyma.01G098000.1	IAA9	6e-146	316	71	306	2.09334e-123	yes	yes	yes	yes	yes
Glycine max	Glyma.02G000500.1	IAA4	3e-81	192	15	189	1.74696e-71	yes	yes	yes	yes	yes
Glycine max	Glyma.02G007300.1	IAA30	4e-43	180	39	175	2.58725e-32	yes	no	yes	yes	no
Glycine max	Glyma.02G142400.1	IAA16	3e-31	53	3	43	2.77097e-34	no	no	no	no	yes
Glycine max	Glyma.02G142500.1	IAA7	2e-47	170	76	170	1.37048e-47	yes	yes	yes	no	no
Glycine max	Glyma.02G142600.1	IAA4	4e-85	202	16	200	1.21547e-83	yes	yes	yes	yes	yes
Glycine max	Glyma.02G218100.1	IAA9	4e-129	366	70	356	2.14881e-111	yes	yes	yes	yes	yes
Glycine max	Glyma.03G158600.1	IAA4	1e-74	206	13	204	9.29358e-77	yes	yes	yes	yes	yes
Glycine max	Glyma.03G158700.1	IAA14	1e-95	254	15	244	5.97126e-104	yes	yes	yes	yes	yes
Glycine max	Glyma.03G167400.1	IAA13	8e-52	245	48	231	1.7493e-66	no	yes	yes	yes	yes
Glycine max	Glyma.03G224800.1	IAA20	3e-44	180	34	174	1.36743e-30	yes	no	yes	yes	yes
Glycine max	Glyma.03G247400.1	IAA16	8e-99	243	15	233	1.68307e-106	yes	yes	yes	yes	yes
Glycine max	Glyma.04G066300.1	IAA29	1e-38	226	99	226	2.65411e-32	no	yes	yes	yes	no
Glycine max	Glyma.04G089900.1	IAA9	8e-115	360	70	350	5.48515e-115	yes	yes	yes	yes	yes
Glycine max	Glyma.05G229300.1	IAA27	7e-101	287	26	277	1.04618e-111	yes	yes	yes	yes	yes
Glycine max	Glyma.06G067700.1	IAA29	4e-36	227	99	227	1.53511e-31	no	yes	yes	yes	no
Glycine max	Glyma.06G091700.1	IAA9	1e-104	364	70	354	1.00845e-99	yes	yes	yes	yes	yes
Glycine max	Glyma.07G015200.1	IAA26	1e-64	317	118	307	1.37833e-72	yes	yes	yes	yes	yes
Glycine max	Glyma.07G018100.1	IAA27	4e-99	319	47	309	3.0661e-110	yes	yes	yes	yes	yes
Glycine max	Glyma.07G034200.1	IAA19	7e-78	187	11	169	2.20008e-67	yes	yes	yes	yes	yes
Glycine max	Glyma.07G134900.1	IAA30	9e-16	101	18	100	1.96641e-12	no	no	yes	yes	no
Glycine max	Glyma.08G036400.1	IAA27	1e-99	357	88	347	2.25722e-113	yes	yes	yes	yes	yes
Glycine max	Glyma.08G200700.1	IAA26	1e-64	313	116	303	8.75177e-75	yes	yes	yes	yes	yes
Glycine max	Glyma.08G203100.1	IAA27	9e-99	322	48	312	5.10149e-111	yes	yes	yes	yes	yes
Glycine max	Glyma.08G207900.1	IAA19	5e-77	195	11	177	1.96464e-66	yes	yes	yes	yes	yes
Glycine max	Glyma.08G273500.1	IAA9	7e-141	350	72	340	1.76022e-116	yes	yes	yes	yes	yes
Glycine max	Glyma.09G193000.1	IAA27	3e-115	307	34	297	1.98668e-115	yes	yes	yes	yes	yes
Glycine max	Glyma.09G203300.1	IAA9	4e-144	354	70	344	1.34584e-115	yes	yes	yes	yes	yes
Glycine max	Glyma.10G000700.1	IAA1	3e-38	73	1	73	3.93047e-37	no	no	no	yes	no
Glycine max	Glyma.10G031800.1	IAA4	1e-65	174	12	174	2.75706e-61	yes	yes	yes	no	no
Glycine max	Glyma.10G031900.1	IAA7	4e-97	248	68	238	2.79041e-105	yes	yes	yes	yes	yes
Glycine max	Glyma.10G040400.1	IAA13	3e-56	287	77	274	1.96819e-74	yes	yes	yes	yes	yes
Glycine max	Glyma.10G138500.1	IAA30	6e-44	177	69	172	1.18842e-32	yes	no	yes	yes	no
Glycine max	Glyma.10G162400.1	IAA14	3e-77	231	6	199	2.29837e-87	yes	yes	yes	yes	no
Glycine max	Glyma.10G180000.1	IAA3	1e-69	122	2	119	1.01189e-68	no	no	yes	yes	yes
Glycine max	Glyma.10G180100.1	IAA7	8e-125	239	17	229	4.72254e-112	yes	yes	yes	yes	yes
Glycine max	Glyma.10G270500.1	IAA32	3e-60	191	65	178	3.95258e-27	no	no	yes	yes	no
Glycine max	Glyma.13G117100.1	IAA31	2e-45	244	102	240	1.40216e-43	yes	no	yes	yes	no
Glycine max	Glyma.13G127000.1	IAA13	1e-56	291	82	278	5.84473e-75	yes	yes	yes	yes	yes
Glycine max	Glyma.13G140500.1	IAA28	3e-08	89	7	79	0.00193029	no	no	yes	no	no
Glycine max	Glyma.13G159000.1	IAA12	1e-24	206	78	205	1.51221e-28	no	yes	yes	yes	no
Glycine max	Glyma.13G354100.1	IAA26	2e-74	346	162	328	9.24006e-76	yes	yes	yes	yes	yes
Glycine max	Glyma.13G356600.1	IAA27	7e-102	307	30	297	9.03628e-121	yes	yes	yes	yes	yes
Glycine max	Glyma.13G361100.1	IAA19	2e-71	189	12	171	2.24573e-67	yes	yes	yes	yes	yes
Glycine max	Glyma.13G361200.1	IAA17	8e-60	183	14	172	5.20559e-73	yes	yes	yes	yes	yes
Glycine max	Glyma.14G185400.1	IAA9	1e-128	367	70	357	8.44313e-110	yes	yes	yes	yes	yes
Glycine max	Glyma.15G012700.1	IAA17	6e-60	189	14	178	1.76168e-73	yes	yes	yes	yes	yes
Glycine max	Glyma.15G012800.1	IAA19	5e-74	187	12	169	4.62545e-67	yes	yes	yes	yes	yes
Glycine max	Glyma.15G017500.1	IAA27	7e-106	319	39	309	3.3705e-119	yes	yes	yes	yes	yes
Glycine max	Glyma.15G020300.1	IAA26	4e-84	320	139	302	7.89603e-77	yes	yes	yes	yes	yes
Glycine max	Glyma.17G042800.1	IAA31	3e-45	260	118	256	3.01602e-38	yes	no	yes	yes	no
Glycine max	Glyma.17G112300.1	IAA13	2e-24	199	78	198	4.17126e-25	no	yes	yes	yes	no
Glycine max	Glyma.19G161000.1	IAA4	6e-75	204	12	202	5.57764e-74	yes	yes	yes	yes	yes
Glycine max	Glyma.19G161100.1	IAA7	2e-95	252	14	242	3.39417e-102	yes	yes	yes	yes	yes
Glycine max	Glyma.19G168500.1	IAA13	1e-52	269	74	254	5.6898e-65	no	yes	yes	yes	yes
Glycine max	Glyma.19G221900.1	IAA20	7e-44	177	69	171	2.44826e-30	yes	no	yes	yes	no
Glycine max	Glyma.19G245200.1	IAA16	4e-94	230	15	220	6.61094e-104	yes	yes	yes	yes	yes
Glycine max	Glyma.20G120800.1	IAA32	7e-61	190	65	177	2.90321e-27	no	no	yes	yes	no
Glycine max	Glyma.20G210400.1	IAA14	1e-119	331	99	321	4.94455e-110	yes	yes	yes	yes	yes
Glycine max	Glyma.20G210500.1	IAA4	4e-85	194	16	191	1.45901e-72	yes	yes	yes	yes	yes
Glycine max	Glyma.20G225000.1	IAA16	8e-97	227	6	217	4.13737e-103	yes	yes	yes	yes	yes
Gossypium raimondii	Gorai.001G043900.1	IAA29	4e-27	232	116	230	1.96341e-20	yes	yes	yes	yes	no
Gossypium raimondii	Gorai.001G148100.1	IAA20	2e-49	165	37	164	1.13134e-38	yes	no	yes	yes	no
Gossypium raimondii	Gorai.001G181800.1	IAA13	1e-68	309	98	294	6.76127e-76	no	yes	yes	yes	yes
Gossypium raimondii	Gorai.001G242800.1	IAA4	3e-40	208	9	129	7.97912e-44	yes	yes	yes	no	no
Gossypium raimondii	Gorai.001G242900.1	IAA7	4e-91	285	101	242	1.43041e-105	yes	yes	yes	yes	yes
Gossypium raimondii	Gorai.003G035700.1	IAA9	7e-140	403	58	358	1.47103e-105	yes	yes	yes	yes	yes
Gossypium raimondii	Gorai.003G064200.1	IAA27	2e-92	346	53	319	3.22504e-111	yes	yes	yes	yes	yes
Gossypium raimondii	Gorai.004G075000.1	IAA4	1e-75	200	15	198	6.1832e-76	yes	yes	yes	yes	yes
Gossypium raimondii	Gorai.004G099600.1	IAA33	7e-58	168	90	159	1.02369e-06	no	no	yes	yes	no
Gossypium raimondii	Gorai.004G147500.1	IAA20	1e-51	157	31	156	4.20479e-38	yes	no	yes	yes	no
Gossypium raimondii	Gorai.004G222500.1	IAA11	2e-65	287	97	286	2.04746e-73	no	yes	yes	yes	yes
Gossypium raimondii	Gorai.004G279200.1	IAA16	4e-49	215	21	196	1.27538e-56	yes	yes	yes	yes	yes
Gossypium raimondii	Gorai.005G046400.1	IAA4	8e-92	190	15	187	1.99528e-79	yes	yes	yes	yes	yes
Gossypium raimondii	Gorai.005G046500.1	IAA14	2e-115	248	12	238	4.0739e-107	yes	yes	yes	yes	yes
Gossypium raimondii	Gorai.006G245900.1	IAA4	4e-87	184	10	179	6.32762e-78	yes	yes	yes	yes	yes
Gossypium raimondii	Gorai.006G246000.1	IAA14	2e-119	294	66	284	5.02251e-110	yes	yes	yes	yes	yes
Gossypium raimondii	Gorai.006G250900.1	IAA13	1e-82	335	87	321	1.59985e-73	no	yes	yes	yes	yes
Gossypium raimondii	Gorai.007G117700.1	IAA20	1e-45	170	79	167	1.91948e-37	yes	no	yes	yes	no
Gossypium raimondii	Gorai.007G141900.1	IAA16	7e-101	235	28	225	6.77955e-113	yes	yes	yes	yes	yes
Gossypium raimondii	Gorai.007G150000.1	IAA11	1e-68	305	115	291	1.09892e-70	no	yes	yes	yes	yes
Gossypium raimondii	Gorai.007G276900.1	IAA16	6e-115	254	19	232	1.10308e-110	yes	yes	yes	yes	yes
Gossypium raimondii	Gorai.007G277000.1	IAA4	6e-87	183	11	180	8.27088e-78	yes	yes	yes	yes	yes
Gossypium raimondii	Gorai.008G134000.1	IAA20	6e-49	165	78	164	7.07755e-38	yes	no	yes	yes	no
Gossypium raimondii	Gorai.009G016200.1	IAA29	4e-29	252	124	250	6.27836e-26	no	yes	yes	yes	no
Gossypium raimondii	Gorai.009G026700.1	IAA27	7e-114	310	35	300	2.05342e-117	yes	yes	yes	yes	yes
Gossypium raimondii	Gorai.009G048400.1	IAA18	2e-59	357	159	339	1.11168e-73	yes	yes	yes	yes	yes
Gossypium raimondii	Gorai.009G058600.1	IAA29	5e-45	228	106	225	4.96402e-32	no	yes	yes	yes	no
Gossypium raimondii	Gorai.009G132200.1	IAA16	3e-63	208	21	197	8.38926e-75	yes	yes	yes	yes	yes
Gossypium raimondii	Gorai.009G132300.1	IAA19	2e-65	182	11	166	8.05303e-63	yes	yes	yes	yes	yes
Gossypium raimondii	Gorai.009G135900.1	IAA27	2e-95	388	51	321	1.27557e-112	yes	yes	yes	yes	yes
Gossypium raimondii	Gorai.009G137500.1	IAA26	3e-72	364	169	345	2.95192e-78	yes	yes	yes	yes	yes
Gossypium raimondii	Gorai.009G226000.1	IAA9	4e-133	368	69	358	1.92131e-115	yes	yes	yes	yes	yes
Gossypium raimondii	Gorai.009G348100.1	IAA32	7e-51	192	63	185	8.92664e-22	no	no	yes	no	no
Gossypium raimondii	Gorai.010G031600.1	IAA9	2e-132	357	70	347	3.10555e-116	yes	yes	yes	yes	yes
Gossypium raimondii	Gorai.010G062000.1	IAA13	5e-20	188	4	186	7.29266e-25	yes	yes	yes	yes	no
Gossypium raimondii	Gorai.010G227800.1	IAA19	6e-65	186	11	175	1.71711e-64	yes	yes	yes	yes	yes
Gossypium raimondii	Gorai.010G231100.1	IAA18	3e-82	279	37	264	1.51871e-76	yes	yes	yes	yes	yes
Gossypium raimondii	Gorai.011G070800.1	IAA26	3e-70	341	147	329	9.26582e-75	yes	yes	yes	yes	yes
Gossypium raimondii	Gorai.011G109000.1	IAA9	1e-138	352	62	342	9.13611e-112	yes	yes	yes	yes	yes
Gossypium raimondii	Gorai.011G170700.1	IAA4	4e-82	178	6	175	5.25927e-74	yes	yes	yes	yes	yes
Gossypium raimondii	Gorai.011G180100.1	IAA13	3e-83	333	87	292	1.41617e-75	yes	yes	yes	yes	yes
Gossypium raimondii	Gorai.013G200700.1	IAA16	1e-118	246	19	236	2.0772e-114	yes	yes	yes	yes	yes
Gossypium raimondii	Gorai.013G200800.1	IAA4	5e-86	191	11	188	9.69945e-79	yes	yes	yes	yes	yes
Gossypium raimondii	Gorai.013G219700.1	IAA18	6e-35	184	51	182	3.9268e-48	yes	yes	yes	no	no
Oryza sativa	LOC_Os01g08320.1	IAA17	7e-53	199	77	195	1.35493e-72	yes	yes	yes	yes	yes
Oryza sativa	LOC_Os01g09450.1	IAA26	1e-47	238	74	219	1.74771e-56	yes	yes	yes	yes	yes
Oryza sativa	LOC_Os01g13030.1	IAA27	1e-63	263	37	253	4.61093e-96	yes	yes	yes	yes	yes
Oryza sativa	LOC_Os01g18360.1	IAA31	4e-31	203	81	199	6.7789e-25	yes	no	yes	yes	no
Oryza sativa	LOC_Os01g48444.1	IAA8	7e-65	271	44	261	2.4595e-103	yes	yes	yes	yes	yes
Oryza sativa	LOC_Os01g53880.1	IAA26	2e-53	343	170	326	2.99103e-75	yes	yes	yes	yes	yes
Oryza sativa	LOC_Os02g13520.1	IAA26	2e-62	300	138	285	7.3811e-72	yes	yes	yes	yes	yes
Oryza sativa	LOC_Os02g49160.1	IAA20	5e-36	205	56	196	7.911e-31	yes	no	yes	yes	yes
Oryza sativa	LOC_Os02g56120.2	IAA2	6e-27	182	2	181	1.26841e-37	no	yes	yes	yes	no
Oryza sativa	LOC_Os02g57250.1	IAA13	1e-51	281	98	264	8.02997e-78	no	yes	yes	yes	yes
Oryza sativa	LOC_Os03g43400.1	IAA16	7e-77	233	8	225	3.36155e-91	yes	yes	yes	yes	yes
Oryza sativa	LOC_Os03g43410.1	IAA7	7e-46	226	15	219	1.76611e-63	yes	yes	yes	yes	yes
Oryza sativa	LOC_Os03g53150.1	IAA16	8e-65	236	85	226	6.33032e-90	yes	yes	yes	yes	yes
Oryza sativa	LOC_Os03g58350.1	IAA3	5e-40	197	66	196	1.34198e-54	yes	yes	yes	yes	no
Oryza sativa	LOC_Os05g08570.1	IAA17	2e-49	251	80	208	3.59812e-66	yes	yes	yes	yes	yes
Oryza sativa	LOC_Os05g09480.1	IAA26	1e-51	228	17	213	4.31901e-66	yes	yes	yes	yes	yes
Oryza sativa	LOC_Os05g14180.1	IAA27	4e-67	257	31	247	2.21104e-101	yes	yes	yes	yes	yes
Oryza sativa	LOC_Os05g44810.2	IAA26	2e-58	327	46	316	9.83231e-82	yes	yes	yes	yes	yes
Oryza sativa	LOC_Os05g48590.1	IAA8	2e-68	281	40	271	1.18761e-102	yes	yes	yes	yes	yes
Oryza sativa	LOC_Os06g07040.1	IAA31	5e-23	183	4	182	3.70478e-28	no	no	yes	yes	no
Oryza sativa	LOC_Os06g22870.1	IAA27	6e-74	266	22	256	6.65242e-103	yes	yes	yes	yes	yes
Oryza sativa	LOC_Os06g24850.1	IAA26	6e-28	149	11	144	1.43606e-45	no	yes	yes	yes	no
Oryza sativa	LOC_Os06g39590.1	IAA7	6e-47	193	21	188	2.62519e-64	yes	yes	yes	yes	yes
Oryza sativa	LOC_Os07g08460.1	IAA3	6e-45	219	26	218	9.49815e-64	yes	yes	yes	yes	no
Oryza sativa	LOC_Os08g01780.1	IAA18	9e-35	246	28	235	2.6281e-51	yes	yes	yes	yes	no
Oryza sativa	LOC_Os09g35870.1	IAA27	8e-33	140	47	136	7.32369e-47	yes	no	yes	yes	yes
Oryza sativa	LOC_Os11g11410.1	IAA26	2e-26	350	168	326	1.7827e-31	no	yes	yes	yes	no
Oryza sativa	LOC_Os11g11420.1	IAA18	1e-16	159	5	112	3.50592e-16	no	no	yes	yes	no
Oryza sativa	LOC_Os11g11430.1	IAA18	3e-18	171	5	111	2.13509e-22	no	no	yes	yes	no
Oryza sativa	LOC_Os12g40890.1	IAA16	4e-84	277	119	267	2.13027e-104	yes	yes	yes	yes	yes
Oryza sativa	LOC_Os12g40900.1	IAA3	9e-57	197	6	193	7.57598e-71	yes	yes	yes	yes	yes
Phalaenopsis equestris	PEQU_00610	IAA31	2e-25	89	9	87	1.09312e-23	no	no	yes	yes	no
Phalaenopsis equestris	PEQU_00611	IAA31	2e-24	82	1	78	2.6056e-27	no	no	yes	yes	no
Phalaenopsis equestris	PEQU_01718	IAA18	4e-28	143	37	129	4.82263e-34	no	no	yes	yes	yes
Phalaenopsis equestris	PEQU_07993	IAA4	2e-55	196	8	192	4.09707e-69	yes	yes	yes	yes	yes
Phalaenopsis equestris	PEQU_09769	IAA26	8e-59	328	162	313	4.90352e-68	yes	yes	yes	yes	yes
Phalaenopsis equestris	PEQU_13815	IAA27	1e-98	288	31	278	1.50137e-120	yes	yes	yes	yes	yes
Phalaenopsis equestris	PEQU_16265	IAA8	6e-69	221	75	219	4.16637e-100	no	yes	yes	yes	yes
Phalaenopsis equestris	PEQU_16424	IAA27	1e-89	290	29	280	1.89363e-112	yes	yes	yes	yes	yes
Phalaenopsis equestris	PEQU_16817	IAA3	3e-53	135	2	133	1.66622e-69	no	no	yes	yes	yes
Phalaenopsis equestris	PEQU_22686	IAA17	1e-50	183	21	183	3.6403e-61	yes	yes	yes	yes	no
Phalaenopsis equestris	PEQU_25988	IAA18	2e-50	314	123	293	1.37374e-60	yes	yes	yes	yes	yes
Phalaenopsis equestris	PEQU_27123	IAA11	4e-43	304	114	288	1.1257e-57	yes	yes	yes	yes	yes
Phalaenopsis equestris	PEQU_27206	IAA27	2e-86	282	37	272	1.86994e-103	yes	yes	yes	yes	yes
Phalaenopsis equestris	PEQU_31572	IAA30	1e-26	80	1	67	4.22335e-27	no	no	no	yes	no
Phalaenopsis equestris	PEQU_40356	IAA26	3e-30	135	6	135	8.44205e-37	no	no	yes	yes	no
Phalaenopsis equestris	PEQU_40692	IAA27	4e-40	176	6	174	1.73246e-49	yes	yes	yes	no	no
Physcomitrella patens	Pp3c24_6610V3.1	IAA7	7e-36	491	322	478	8.11862e-55	yes	yes	yes	yes	yes
Physcomitrella patens	Pp3c8_14720V3.1	IAA7	6e-39	503	336	490	1.32098e-58	yes	yes	yes	yes	yes
Physcomitrella patens	Pp3c9_21330V3.1	IAA26	2e-11	749	643	719	5.63669e-06	no	no	no	yes	no
Picea abies	MA_103160g0010	IAA13	1e-35	384	229	368	3.15532e-46	yes	yes	yes	yes	yes
Picea abies	MA_103763g0010	IAA13	3e-11	524	377	462	1.59191e-08	yes	yes	yes	yes	yes
Picea abies	MA_10429925g0010	IAA17	3e-15	129	11	129	1.40515e-11	yes	yes	yes	yes	yes
Picea abies	MA_10430040g0010	IAA33	4e-27	695	573	694	2.7992e-09	yes	yes	yes	yes	yes
Picea abies	MA_10430843g0010	IAA14	6e-28	169	31	168	3.08008e-37	yes	yes	yes	yes	yes
Picea abies	MA_10430843g0020	IAA14	3e-68	241	31	231	9.68544e-85	yes	yes	yes	yes	yes
Picea abies	MA_10431093g0030	IAA16	5e-73	331	186	321	2.32858e-100	yes	yes	yes	yes	yes
Picea abies	MA_10431605g0010	IAA12	7e-20	191	128	171	1.75082e-25	yes	yes	yes	yes	yes
Picea abies	MA_123046g0010	IAA16	2e-45	618	427	606	1.4013e-78	no	yes	yes	yes	yes
Picea abies	MA_12760g0020	IAA16	5e-54	229	29	219	4.73628e-63	no	yes	yes	yes	yes
Picea abies	MA_127981g0010	IAA31	2e-10	627	503	569	1.77775e-05	no	yes	yes	yes	yes
Picea abies	MA_136990g0010	IAA33	3e-39	272	190	261	4.76132e-12	no	yes	yes	yes	yes
Picea abies	MA_14280g0010	IAA13	7e-29	99	6	98	5.52921e-34	yes	yes	no	yes	yes
Picea abies	MA_18664g0010	IAA26	5e-42	583	403	579	1.06511e-67	no	no	no	yes	yes
Picea abies	MA_18755g0010	IAA13	1e-49	374	223	360	2.80796e-69	no	no	no	yes	yes
Picea abies	MA_20293g0010	IAA26	1e-22	361	239	361	3.73353e-29	no	no	yes	yes	no
Picea abies	MA_203952g0010	IAA9	2e-28	176	7	72	8.2644e-39	no	no	yes	yes	no
Picea abies	MA_38g0010	IAA9	7e-84	461	283	451	6.63111e-112	no	no	yes	yes	no
Picea abies	MA_478811g0010	IAA9	2e-20	75	8	75	1.16745e-27	no	no	yes	yes	no
Picea abies	MA_53529g0010	IAA27	8e-70	377	233	367	4.78939e-101	no	no	yes	yes	no
Picea abies	MA_55076g0010	IAA31	4e-11	554	386	501	6.61555e-07	no	no	yes	yes	no
Picea abies	MA_608803g0010	IAA16	2e-63	263	26	234	4.94003e-81	no	no	yes	yes	no
Picea abies	MA_62134g0010	IAA27	5e-56	310	172	291	2.20317e-76	no	no	no	yes	no
Picea abies	MA_69854g0010	IAA20	4e-15	558	423	500	4.10575e-06	no	no	no	yes	no
Picea abies	MA_73460g0010	IAA31	3e-12	606	475	553	7.38793e-07	no	no	no	yes	no
Picea abies	MA_78952g0010	IAA20	4e-13	1097	972	1040	2.41759e-11	no	no	no	yes	no
Picea abies	MA_84793g0010	IAA13	1e-41	428	269	412	1.15673e-53	yes	yes	yes	no	no
Picea abies	MA_85955g0010	IAA11	1e-10	247	127	199	3.95786e-09	no	yes	yes	no	no
Picea abies	MA_8842034g0010	IAA13	6e-25	101	1	85	1.86247e-23	no	yes	yes	no	no
Picea abies	MA_9357208g0010	IAA33	7e-39	208	107	194	3.5774e-11	no	no	yes	no	no
Picea abies	MA_94744g0010	IAA13	6e-43	319	137	301	1.62616e-53	yes	yes	no	no	no
Populus trichocarpa	Potri.001G177400.1	IAA16	8e-70	220	21	210	3.72882e-75	yes	yes	yes	yes	yes
Populus trichocarpa	Potri.001G177500.1	IAA19	8e-76	189	10	169	1.13749e-73	yes	yes	yes	yes	yes
Populus trichocarpa	Potri.001G186100.1	IAA27	4e-102	353	64	343	1.43717e-110	yes	yes	yes	yes	yes
Populus trichocarpa	Potri.001G190300.1	IAA26	8e-78	336	147	323	3.89051e-75	yes	yes	yes	yes	yes
Populus trichocarpa	Potri.002G044900.1	IAA16	1e-103	237	13	225	5.49136e-111	yes	yes	yes	yes	yes
Populus trichocarpa	Potri.002G045000.1	IAA4	6e-84	199	15	198	5.13921e-79	yes	yes	yes	yes	yes
Populus trichocarpa	Potri.002G108000.1	IAA9	2e-125	368	70	355	1.3627e-112	yes	yes	yes	yes	yes
Populus trichocarpa	Potri.002G172500.1	IAA20	3e-14	113	1	76	9.57267e-08	no	no	no	yes	no
Populus trichocarpa	Potri.002G186400.1	IAA30	2e-46	174	36	170	1.42718e-34	yes	no	yes	yes	no
Populus trichocarpa	Potri.002G256600.1	IAA11	3e-63	290	98	289	2.20777e-72	no	yes	yes	yes	yes
Populus trichocarpa	Potri.003G048100.1	IAA26	3e-73	338	146	326	1.95766e-76	yes	yes	yes	yes	yes
Populus trichocarpa	Potri.003G051300.1	IAA27	4e-97	387	58	338	7.77393e-116	yes	yes	yes	yes	yes
Populus trichocarpa	Potri.003G056900.1	IAA19	6e-69	184	10	166	2.74247e-71	yes	yes	yes	yes	yes
Populus trichocarpa	Potri.005G053800.1	IAA4	8e-82	201	11	198	2.35907e-75	yes	yes	yes	yes	yes
Populus trichocarpa	Potri.005G053900.1	IAA16	1e-102	281	20	239	2.05877e-112	yes	yes	yes	yes	yes
Populus trichocarpa	Potri.005G218200.1	IAA4	1e-85	199	15	198	1.97237e-80	yes	yes	yes	yes	yes
Populus trichocarpa	Potri.005G218300.1	IAA14	2e-101	237	45	225	1.03249e-108	yes	yes	yes	yes	yes
Populus trichocarpa	Potri.006G066600.1	IAA11	6e-29	233	84	232	8.21153e-26	no	yes	yes	yes	no
Populus trichocarpa	Potri.006G161200.1	IAA27	4e-45	118	7	108	4.54526e-65	no	yes	no	yes	yes
Populus trichocarpa	Potri.006G161400.1	IAA27	2e-109	307	42	297	2.06761e-119	yes	yes	yes	yes	yes
Populus trichocarpa	Potri.006G166900.1	IAA33	4e-59	173	80	159	3.00239e-06	no	no	yes	no	no
Populus trichocarpa	Potri.006G236200.1	IAA26	3e-57	332	129	310	1.56818e-71	yes	yes	yes	yes	yes
Populus trichocarpa	Potri.006G255200.1	IAA29	1e-44	229	101	226	1.13609e-36	no	yes	yes	yes	no
Populus trichocarpa	Potri.008G161100.1	IAA4	2e-82	226	15	223	7.70463e-78	yes	yes	yes	yes	yes
Populus trichocarpa	Potri.008G161200.1	IAA14	5e-119	250	17	240	4.97453e-108	yes	yes	yes	yes	yes
Populus trichocarpa	Potri.008G172400.1	IAA13	1e-85	308	104	294	3.16317e-73	yes	yes	yes	yes	yes
Populus trichocarpa	Potri.010G065200.1	IAA13	3e-86	303	100	289	3.34767e-76	no	yes	yes	yes	yes
Populus trichocarpa	Potri.010G078300.1	IAA7	9e-108	295	18	266	1.89484e-105	yes	yes	yes	yes	yes
Populus trichocarpa	Potri.010G078400.1	IAA4	5e-64	200	15	200	1.98535e-58	yes	yes	yes	yes	no
Populus trichocarpa	Potri.010G119900.1	IAA32	2e-67	194	64	184	3.9026e-29	no	no	yes	yes	yes
Populus trichocarpa	Potri.013G041300.1	IAA4	2e-82	203	11	200	1.55519e-75	yes	yes	yes	yes	yes
Populus trichocarpa	Potri.013G041400.1	IAA16	4e-117	246	19	236	3.261e-115	yes	yes	yes	yes	yes
Populus trichocarpa	Potri.014G111700.1	IAA30	1e-49	175	36	171	1.77759e-42	yes	no	yes	yes	no
Populus trichocarpa	Potri.018G057000.1	IAA26	3e-60	341	139	315	4.22074e-67	yes	yes	yes	yes	yes
Populus trichocarpa	Potri.018G092300.1	IAA33	3e-56	175	63	160	1.10383e-08	no	no	yes	yes	no
Populus trichocarpa	Potri.018G127800.1	IAA29	7e-26	233	111	232	1.46773e-24	no	no	yes	yes	no
Prunus persica	Prupe.1G027500.1	IAA3	2e-88	196	14	193	1.94262e-78	yes	yes	yes	yes	yes
Prunus persica	Prupe.1G027600.1	IAA14	3e-119	248	24	238	7.48212e-109	yes	yes	yes	yes	yes
Prunus persica	Prupe.1G049200.1	IAA13	5e-87	413	197	399	9.84929e-73	no	yes	yes	yes	yes
Prunus persica	Prupe.1G085900.1	IAA33	2e-70	162	62	149	1.40664e-08	no	no	yes	yes	no
Prunus persica	Prupe.1G208300.1	IAA31	1e-43	195	85	191	4.54086e-37	yes	no	yes	yes	no
Prunus persica	Prupe.1G287400.1	IAA8	2e-15	263	189	249	8.0662e-15	no	yes	no	no	no
Prunus persica	Prupe.1G317000.1	IAA32	1e-67	194	69	185	1.5877e-30	no	no	yes	yes	yes
Prunus persica	Prupe.1G445000.1	IAA26	8e-55	315	140	295	7.7595e-65	yes	yes	yes	yes	yes
Prunus persica	Prupe.1G481700.1	IAA29	4e-28	240	105	237	2.13832e-27	no	yes	yes	yes	no
Prunus persica	Prupe.1G540700.1	IAA9	3e-124	397	217	387	5.57426e-109	yes	yes	yes	yes	yes
Prunus persica	Prupe.3G001800.1	IAA20	8e-44	213	56	210	3.0924e-28	yes	no	yes	yes	no
Prunus persica	Prupe.3G058600.1	IAA26	2e-80	360	159	344	3.92523e-84	yes	yes	yes	yes	yes
Prunus persica	Prupe.3G064200.1	IAA27	3e-102	343	48	333	7.36763e-113	yes	yes	yes	yes	yes
Prunus persica	Prupe.3G074800.1	IAA19	5e-71	190	11	172	5.14568e-65	yes	yes	yes	yes	yes
Prunus persica	Prupe.3G074900.1	IAA17	5e-63	243	56	233	1.37958e-80	yes	yes	yes	yes	yes
Prunus persica	Prupe.6G210500.1	IAA9	7e-153	378	69	368	1.66026e-112	yes	yes	yes	yes	yes
Prunus persica	Prupe.6G343700.1	IAA3	4e-79	197	12	194	4.41096e-79	yes	yes	yes	yes	yes
Prunus persica	Prupe.6G343800.1	IAA16	3e-110	255	20	245	1.02131e-112	yes	yes	yes	yes	yes
Prunus persica	Prupe.7G225600.1	IAA27	9e-106	321	38	311	3.021e-110	yes	yes	yes	yes	yes
Prunus persica	Prupe.7G234800.1	IAA16	2e-52	255	22	247	1.85829e-63	yes	yes	yes	yes	yes
Prunus persica	Prupe.7G247500.1	IAA11	5e-24	232	108	232	1.99043e-26	no	yes	yes	yes	no
Prunus persica	Prupe.8G215400.1	IAA13	1e-65	313	107	299	5.91525e-75	yes	yes	yes	yes	yes
Prunus persica	Prupe.8G232200.1	IAA16	5e-95	253	5	243	2.91647e-104	yes	yes	yes	yes	yes
Prunus persica	Prupe.8G232400.1	IAA4	1e-74	193	18	189	9.28462e-79	yes	yes	yes	yes	yes
Ricinus communis	Rc_28179.m000461	IAA9	7e-147	382	208	372	3.43639e-109	yes	yes	yes	yes	yes
Ricinus communis	Rc_28664.m000104	IAA33	3e-53	173	89	160	4.34384e-08	no	no	yes	yes	no
Ricinus communis	Rc_29598.m000460	IAA16	1e-115	257	19	247	9.38255e-112	yes	yes	yes	yes	yes
Ricinus communis	Rc_29598.m000461	IAA4	5e-84	200	13	197	4.2909e-78	yes	yes	yes	yes	yes
Ricinus communis	Rc_29637.m000735	IAA11	9e-65	300	103	297	2.56663e-72	no	yes	yes	yes	yes
Ricinus communis	Rc_29660.m000755	IAA32	1e-47	192	77	161	1.32291e-11	no	no	yes	no	no
Ricinus communis	Rc_29794.m003410	IAA26	5e-54	367	175	333	2.66702e-65	yes	yes	yes	yes	yes
Ricinus communis	Rc_29841.m002748	IAA19	1e-74	194	11	174	5.92263e-73	yes	yes	yes	yes	yes
Ricinus communis	Rc_29841.m002749	IAA14	4e-73	217	21	206	1.35831e-82	yes	yes	yes	yes	yes
Ricinus communis	Rc_29844.m003174	IAA7	1e-99	181	30	171	9.35596e-109	no	yes	yes	yes	yes
Ricinus communis	Rc_29844.m003175	IAA4	1e-95	191	15	188	1.98596e-78	yes	yes	yes	yes	yes
Ricinus communis	Rc_29848.m004617	IAA29	2e-37	895	317	629	2.28242e-49	no	yes	yes	yes	no
Ricinus communis	Rc_29883.m001992	IAA4	4e-83	196	11	193	3.05951e-76	yes	yes	yes	yes	yes
Ricinus communis	Rc_29883.m001993	IAA14	2e-98	244	54	234	8.86662e-105	yes	yes	yes	yes	yes
Ricinus communis	Rc_29912.m005483	IAA27	7e-118	297	38	287	4.06158e-123	yes	yes	yes	yes	yes
Ricinus communis	Rc_29927.m000601	IAA29	7e-26	250	133	242	7.44603e-26	no	yes	yes	yes	no
Ricinus communis	Rc_30008.m000799	IAA13	8e-92	318	113	304	1.95775e-77	no	yes	yes	yes	yes
Ricinus communis	Rc_30076.m004546	IAA20	2e-53	175	37	172	4.13061e-40	yes	no	yes	yes	no
Ricinus communis	Rc_30146.m003502	IAA26	8e-89	320	134	317	5.61971e-75	yes	yes	yes	yes	yes
Ricinus communis	Rc_30146.m003546	IAA27	4e-102	373	191	363	5.59962e-115	yes	yes	yes	yes	yes
Ricinus communis	Rc_30170.m013613	IAA9	9e-127	374	69	351	3.0223e-113	yes	yes	yes	yes	yes
Selaginella moellendorffii	Sm_115320	IAA4	5e-13	93	8	79	8.45746e-13	no	no	no	yes	yes
Selaginella moellendorffii	Sm_116126	IAA4	2e-40	202	19	201	8.51986e-75	yes	yes	yes	yes	yes
Selaginella moellendorffii	Sm_18600	IAA28	5e-11	96	27	95	8.66263e-09	no	no	no	yes	no
Selaginella moellendorffii	Sm_18617	IAA11	2e-11	82	9	77	1.61089e-09	no	no	no	yes	no
Selaginella moellendorffii	Sm_26861	IAA4	3e-41	170	6	170	3.40293e-80	yes	yes	yes	yes	yes
Selaginella moellendorffii	Sm_28604	IAA28	4e-14	113	41	112	3.19824e-12	yes	no	no	yes	no
Selaginella moellendorffii	Sm_36236	IAA9	4e-43	130	1	130	7.72188e-81	no	no	yes	yes	no
Selaginella moellendorffii	Sm_438333	IAA26	3e-13	289	193	267	2.22166e-12	no	no	no	yes	no
Selaginella moellendorffii	Sm_85035	IAA9	5e-39	157	2	147	3.12624e-72	no	no	yes	yes	yes
Solanum tuberosum	PGSC0003DMP400000747	IAA27	4e-87	279	10	270	3.36164e-106	yes	yes	yes	yes	yes
Solanum tuberosum	PGSC0003DMP400002698	IAA13	1e-80	271	56	257	2.74515e-71	no	yes	yes	yes	yes
Solanum tuberosum	PGSC0003DMP400004537	IAA27	8e-87	261	21	251	7.06945e-115	yes	yes	yes	yes	yes
Solanum tuberosum	PGSC0003DMP400004659	IAA26	2e-75	283	25	275	3.30038e-87	yes	yes	yes	yes	yes
Solanum tuberosum	PGSC0003DMP400004724	IAA17	1e-69	212	24	202	2.74718e-87	yes	yes	yes	yes	yes
Solanum tuberosum	PGSC0003DMP400004726	IAA19	8e-61	195	8	183	1.05808e-64	yes	yes	yes	yes	yes
Solanum tuberosum	PGSC0003DMP400009432	IAA16	3e-92	214	16	203	1.2078e-101	yes	yes	yes	yes	yes
Solanum tuberosum	PGSC0003DMP400009456	IAA3	5e-75	190	11	188	6.13306e-76	yes	yes	yes	yes	yes
Solanum tuberosum	PGSC0003DMP400010816	IAA14	3e-108	238	5	228	8.07134e-109	yes	yes	yes	yes	yes
Solanum tuberosum	PGSC0003DMP400010843	IAA3	1e-84	195	15	192	2.21506e-75	yes	yes	yes	yes	yes
Solanum tuberosum	PGSC0003DMP400011339	IAA9	7e-131	349	71	339	1.12089e-116	yes	yes	yes	yes	yes
Solanum tuberosum	PGSC0003DMP400015088	IAA13	1e-63	315	100	297	2.14317e-76	no	yes	yes	yes	yes
Solanum tuberosum	PGSC0003DMP400023793	IAA3	3e-67	164	9	164	4.71531e-56	yes	yes	yes	yes	no
Solanum tuberosum	PGSC0003DMP400024324	IAA29	2e-37	219	96	216	5.08037e-34	no	yes	yes	yes	no
Solanum tuberosum	PGSC0003DMP400028445	IAA14	1e-106	213	7	203	2.36456e-107	yes	yes	yes	yes	yes
Solanum tuberosum	PGSC0003DMP400028515	IAA4	1e-81	190	15	187	5.03285e-69	yes	yes	yes	yes	yes
Solanum tuberosum	PGSC0003DMP400028876	IAA19	3e-34	108	1	89	1.2322e-47	no	no	yes	yes	yes
Solanum tuberosum	PGSC0003DMP400032527	IAA31	9e-13	163	38	107	4.79687e-06	no	no	no	yes	no
Solanum tuberosum	PGSC0003DMP400033533	IAA3	3e-78	183	13	181	8.04593e-82	yes	yes	yes	yes	yes
Solanum tuberosum	PGSC0003DMP400033829	IAA16	5e-116	249	19	239	4.50783e-110	yes	yes	yes	yes	yes
Solanum tuberosum	PGSC0003DMP400034949	IAA4	3e-64	153	6	151	8.09494e-76	yes	yes	yes	yes	yes
Solanum tuberosum	PGSC0003DMP400035574	IAA29	4e-26	91	1	76	1.31045e-27	no	no	no	yes	no
Solanum tuberosum	PGSC0003DMP400051083	IAA13	7e-64	232	74	231	2.98695e-67	yes	yes	yes	yes	yes
Solanum tuberosum	PGSC0003DMP400053819	IAA29	1e-26	202	77	198	4.13211e-31	no	yes	yes	yes	no
Solanum tuberosum	PGSC0003DMP400065246	IAA33	5e-34	116	58	116	1.47685e-05	no	no	yes	yes	no
Utricularia gibba	ug__Scf00009.g1501	IAA4	1e-68	189	9	182	5.80736e-61	yes	yes	yes	yes	yes
Utricularia gibba	ug__Scf00020.g2848	IAA4	3e-57	182	7	181	3.34256e-73	yes	yes	yes	yes	yes
Utricularia gibba	ug__Scf00020.g2849	IAA16	3e-66	222	97	222	9.12224e-78	yes	yes	yes	yes	yes
Utricularia gibba	ug__Scf00023.g3155	IAA27	1e-71	288	36	277	1.18317e-89	yes	yes	yes	yes	yes
Utricularia gibba	ug__Scf00028.g3588	IAA26	2e-48	330	145	306	5.26383e-60	yes	yes	yes	yes	yes
Utricularia gibba	ug__Scf00049.g5380	IAA27	1e-78	280	35	276	8.37223e-100	yes	yes	yes	yes	yes
Utricularia gibba	ug__Scf00052.g5599	IAA11	2e-43	241	71	232	9.15603e-56	yes	yes	yes	yes	yes
Utricularia gibba	ug__Scf00081.g7419	IAA13	4e-31	222	15	157	8.28879e-38	yes	yes	yes	yes	yes
Utricularia gibba	ug__Scf00081.g7438	IAA3	2e-73	186	7	176	1.40038e-76	yes	yes	yes	yes	yes
Utricularia gibba	ug__Scf00125.g9685	IAA9	2e-111	405	123	395	2.23315e-92	yes	yes	yes	yes	yes
Utricularia gibba	ug__Scf00149.g10610	IAA3	1e-63	248	92	240	1.52702e-76	yes	yes	yes	yes	yes
Utricularia gibba	ug__Scf00154.g10774	IAA4	3e-70	178	7	168	7.43908e-78	yes	yes	yes	yes	yes
Utricularia gibba	ug__Scf00199.g12324	IAA26	4e-49	1838	6	1473	0	yes	yes	yes	yes	yes
Utricularia gibba	ug__Scf00419.g17358	IAA4	2e-60	156	7	148	4.05545e-73	yes	yes	yes	yes	yes
Utricularia gibba	ug__Scf00444.g17779	IAA13	1e-44	225	82	224	4.6068e-56	yes	yes	yes	yes	yes
Utricularia gibba	ug__Scf00486.g18468	IAA7	2e-65	224	12	206	2.78871e-69	yes	yes	yes	yes	yes
Utricularia gibba	ug__Scf00578.g19703	IAA9	3e-115	493	205	483	8.42923e-98	yes	yes	yes	yes	yes
Utricularia gibba	ug__Scf00657.g20536	IAA7	1e-90	243	50	233	9.79478e-99	yes	yes	yes	yes	yes
Utricularia gibba	ug__Scf00879.g22437	IAA1	3e-20	253	4	89	2.9346e-24	no	yes	yes	yes	yes
Utricularia gibba	ug__Scf00938.g22829	IAA14	3e-78	225	18	215	4.42574e-86	no	yes	yes	yes	yes
Utricularia gibba	ug__Scf01029.g23356	IAA27	2e-58	289	130	283	3.37172e-72	no	yes	yes	yes	yes
Utricularia gibba	ug__Scf01098.g23708	IAA18	1e-50	295	126	283	2.31839e-64	no	yes	yes	yes	yes
Utricularia gibba	ug__Scf01234.g24254	IAA13	2e-51	277	77	270	2.55611e-60	no	yes	yes	yes	no
Utricularia gibba	ug__Scf01328.g24530	IAA26	8e-53	252	85	240	4.10307e-60	yes	yes	yes	no	no
Utricularia gibba	ug__Scf01546.g25034	IAA13	1e-48	248	74	238	6.76885e-68	no	yes	yes	no	no
Zea mays	GRMZM2G000158_P04	IAA2	4e-27	197	74	196	9.36779e-38	no	yes	yes	no	no
Zea mays	GRMZM2G001799_P01	IAA2	4e-23	216	83	204	3.46859e-33	no	yes	yes	no	yes
Zea mays	GRMZM2G004696_P01	IAA17	3e-57	220	88	216	3.96788e-72	yes	yes	yes	yes	yes
Zea mays	GRMZM2G030465_P01	IAA2	4e-23	206	72	205	1.75681e-28	no	yes	yes	yes	no
Zea mays	GRMZM2G031615_P02	IAA28	1e-21	355	182	345	3.58026e-28	no	yes	yes	yes	no
Zea mays	GRMZM2G035465_P03	IAA27	2e-68	256	29	246	5.91217e-95	yes	yes	yes	yes	yes
Zea mays	GRMZM2G037368_P01	IAA8	2e-61	269	42	259	4.26302e-97	yes	yes	yes	yes	yes
Zea mays	GRMZM2G048131_P01	IAA27	1e-33	139	12	135	2.03672e-48	yes	no	yes	yes	yes
Zea mays	GRMZM2G057067_P01	IAA26	2e-54	357	155	338	3.68486e-76	yes	yes	yes	yes	yes
Zea mays	GRMZM2G059544_P02	IAA26	3e-30	233	25	224	3.02524e-42	yes	yes	yes	yes	no
Zea mays	GRMZM2G074427_P02	IAA26	5e-51	346	144	332	8.35628e-72	yes	yes	yes	yes	yes
Zea mays	GRMZM2G074742_P01	IAA31	8e-42	198	48	195	9.37903e-34	no	no	yes	yes	no
Zea mays	GRMZM2G077356_P01	IAA16	5e-63	228	75	218	1.05274e-83	yes	yes	yes	yes	yes
Zea mays	GRMZM2G079200_P01	IAA1	6e-44	198	41	192	1.84692e-58	yes	yes	yes	yes	yes
Zea mays	GRMZM2G079957_P02	IAA3	4e-45	227	26	216	4.19296e-60	yes	yes	yes	yes	yes
Zea mays	GRMZM2G104176_P01	IAA26	3e-54	229	18	207	5.00078e-68	yes	yes	yes	yes	yes
Zea mays	GRMZM2G115357_P02	IAA4	2e-54	202	10	197	5.1887e-63	yes	yes	yes	yes	yes
Zea mays	GRMZM2G121309_P01	IAA26	1e-62	289	120	268	3.34799e-69	yes	yes	yes	yes	yes
Zea mays	GRMZM2G128421_P01	IAA3	2e-45	224	10	220	6.40932e-59	yes	yes	yes	yes	yes
Zea mays	GRMZM2G130953_P02	IAA17	4e-57	186	24	182	5.2311e-77	no	yes	yes	yes	yes
Zea mays	GRMZM2G134517_P01	IAA17	2e-17	255	132	205	2.56137e-20	yes	yes	yes	no	no
Zea mays	GRMZM2G138268_P01	IAA16	3e-88	271	112	261	5.04448e-107	yes	yes	yes	yes	yes
Zea mays	GRMZM2G141205_P01	IAA17	1e-17	231	108	181	2.68407e-20	yes	yes	yes	no	no
Zea mays	GRMZM2G142768_P01	IAA13	2e-53	293	106	276	5.70916e-74	yes	yes	yes	yes	yes
Zea mays	GRMZM2G147243_P02	IAA27	9e-77	244	28	234	7.43381e-103	yes	yes	yes	yes	yes
Zea mays	GRMZM2G149449_P01	IAA27	1e-23	115	12	115	3.67802e-33	yes	no	yes	yes	no
Zea mays	GRMZM2G152796_P01	IAA3	4e-43	181	7	180	1.96854e-60	yes	yes	yes	yes	no
Zea mays	GRMZM2G159285_P01	IAA16	4e-69	237	83	227	7.61822e-89	yes	yes	yes	yes	yes
Zea mays	GRMZM2G163848_P05	IAA8	4e-60	272	40	262	1.04138e-97	yes	yes	yes	yes	yes
Zea mays	GRMZM2G167794_P01	IAA3	2e-51	230	24	225	1.79584e-66	yes	yes	yes	yes	yes
Zea mays	GRMZM2G359924_P01	IAA26	4e-48	228	16	215	1.24074e-60	yes	yes	yes	yes	yes
Zea mays	GRMZM2G366373_P02	IAA3	8e-48	226	10	219	5.80844e-64	yes	yes	yes	yes	yes
Zea mays	GRMZM5G809195_P01	IAA27	3e-46	202	7	201	8.28441e-56	yes	yes	yes	yes	no
Zea mays	GRMZM5G864847_P01	IAA26	8e-53	234	16	220	7.77039e-57	yes	yes	yes	yes	yes
